# Supplementary material for: γ-Core Guided Antibiotic Design Based on Human Enteric Defensin 5
Source: Membranes (Basel). 2022 Dec 31;13(1):51. doi: 10.3390/membranes13010051 (PMC9862697; doi:10.3390/membranes13010051)
Supplement: Supplementary file 1 [file membranes-13-00051-s001.zip]

Archive with 1 entries (1 files):
- membranes-2083655-supplementary.pdf
